# Supplementary material for: Functional Morphology and Defensive Behavior in a Social Aphid
Source: Insects. 2019 Jun 9;10(6):163. doi: 10.3390/insects10060163 (PMC6627702; doi:10.3390/insects10060163)
Supplement: Supplementary file 1 [file insects-10-00163-s001.zip]

Archive with 3 entries (3 files):
- Caption of supplementary videos.doc
- Supplementary video S1.mp4
- Supplementary video S2.mp4
